# Supplementary material for: Exogenous miRNAs induce post-transcriptional gene silencing in plants
Source: Nat Plants. 2021 Oct 14;7(10):1379–88. doi: 10.1038/s41477-021-01005-w (PMC8516643; doi:10.1038/s41477-021-01005-w)
Supplement: Source Data Fig. 1 — Graph data and single P values. [file 41477_2021_1005_MOESM3_ESM.xlsx]

## Sheet: Fig1a
Figure 1a	PHO2	WT	+rna wt	+rna oxmir399
		0.915	0.841	0.096
		0.656	0.71	0.096
		0.658	0.587	0.157
		1.316	0.599	0.065
		1.666	0.358	0.059
		0.79	0.356	0.06
Figure 1a	SPL9	WT	+rna wt	+rna oxmir156
		1.056	0.373	0.235
		0.644	0.357	0.107
		0.638	0.284	0.153
		1.376	0.38	0.201
		1.262	0.258	0.206
		1.025	0.252	0.049

## Sheet: Fig1b
Figure 1b	Relative Fluc activity	1	0.5	0.15	0.05	KH2PO4 (mM)			Tukey's multiple comparisons test	Mean Diff,	95,00% CI of diff,	Significant?	Summary	Adjusted P Value
		1.1581	0.579202	0.913808	0.528633				1 vs. 0.5	0.2725	-0,1388 to 0,6838	No	ns	0.2687
		0.981335	0.709376	0.763626	0.586578				1 vs. 0.15	0.5085	0,09722 to 0,9198	Yes	*	0.0131
		1.39603	0.995018	0.55745	0.490965				1 vs. 0.05	0.7275	0,3162 to 1,139	Yes	***	0.0006
		1.43753	1.27299	0.969475	0.507905				0.5 vs. 0.15	0.236	-0,1753 to 0,6474	No	ns	0.3846
		1.38946	1.44341	0.615454	0.610713				0.5 vs. 0.05	0.455	0,04373 to 0,8664	Yes	*	0.0276
									0.15 vs. 0.05	0.219	-0,1923 to 0,6303	No	ns	0.4474

## Sheet: Fig 1c
Figure 1c	Relative Fluc activity	Control	1	0.1					Tukey's multiple comparisons test	Mean Diff,	95,00% CI of diff,	Significant?	Summary	Adjusted P Value
		0.755022	0.297445	0.419949					mock vs. 1	0.4905	0,04659 to 0,9345	Yes	*	0.0304
		0.865195	0.453301	0.557662					mock vs. 0.1	0.5049	0,06096 to 0,9488	Yes	*	0.0261
		1.50522	0.456308	0.615323					1 vs. 0.1	0.01436	-0,4296 to 0,4583	No	ns	0.9959
		0.526774	0.766048	0.41293
		1.34779	0.574212	0.469626

## Sheet: Fig 1d
Figure 1d	12h	Relative Fluc activity	Roots Control	Roots Feeding		Shoots Control	Shoots Feeding
			1.06447	0.493097		0.400301	0.257099
			1.02483	0.422159		0.335726	0.263661
			1.001	0.330056		0.246956	0.335362
			0.94266	0.437089		0.288571	0.483629
			1.06346	0.640753		0.230617	0.359921
			0.903583			0.362059	0.482546
Figure 1d	12h	Relative Fluc activity	Roots Control	Roots Feeding		Shoots Control	Shoots Feeding
			1.13831	0.370845		0.282855	0.259172
			0.944121	0.381765		0.325213	0.236253
			0.76895	0.286174		0.254724	0.20446
			1.1011	0.306215		0.25909	0.131206
			0.984737	0.318364		0.284866	0.2231
			1.06278	0.327563		0.327456
