# Supplementary material for: Exogenous miRNAs induce post-transcriptional gene silencing in plants
Source: Nat Plants. 2021 Oct 14;7(10):1379–88. doi: 10.1038/s41477-021-01005-w (PMC8516643; doi:10.1038/s41477-021-01005-w)
Supplement: Source Data Fig. 2 — Graph data. [file 41477_2021_1005_MOESM4_ESM.xlsx]

## Sheet: Fig.2a
Fig. 2a	Root lenght (mm)	CTRL	ds-miR156a
		32	11
		25	11
		26	14
		28	12
		24	14
		18	15
		24	15
		26	28
		25	15
		25	17
		27	10
		28	15
		30	14
		31	15
		28	17
		35	10
		34	13
		32	20
		22	15
		23	15
			15
			24
			10
			17
			17
			10
			14
			13
			22
			13
			13
			13
			16
			15
			14
			12
			25
			23
			11
			15
			18
			15
			13
			18
			13
			17
			15
			15

## Sheet: Fig.2f
Fig.2f	SPL3	CTRL	ds-miR156a
		1.251	0.413
		0.749	0.438
		1.156	0.434
		0.824	0.427
		1.102	0.367
		0.924	0.463
	SPL9	CTRL	ds-miR156a
		1.175	0.77
		0.825	0.734
		0.935	0.68
		1.236	0.77
		0.841	1.085
		0.989	0.689
	SPL10	CTRL	ds-miR156a
		1.195	0.91
		0.805	0.763
		1.357	1.138
		0.742	1.674
		1.156	0.676
		0.745	0.582
