# Supplementary material for: Exogenous miRNAs induce post-transcriptional gene silencing in plants
Source: Nat Plants. 2021 Oct 14;7(10):1379–88. doi: 10.1038/s41477-021-01005-w (PMC8516643; doi:10.1038/s41477-021-01005-w)
Supplement: Source Data Fig. 3 — Graph data and single P values. [file 41477_2021_1005_MOESM5_ESM.xlsx]

## Sheet: Fig 3a
Figure 3a	Relative Fluc activity	Control	0h	24h	48h	72h				Tukey's multiple comparisons test	Mean Diff,	95,00% CI of diff,	Significant?	Summary	Adjusted P Value
			0.878075	1.045	1.03621	1.16197				0h:control vs. 0h:feeding	0	-0,3117 to 0,3117	No	ns	>0,9999
			0.974925	0.940732	1.03617	0.974174				0h:control vs. 24h:control	-0.00278	-0,3145 to 0,309	No	ns	>0,9999
			0.93674	0.950376	0.984273	1.24838				0h:control vs. 24h:feeding	0.1172	-0,1945 to 0,429	No	ns	0.9195
			1.0597	1.30123	1.1898	0.812086				0h:control vs. 48h:control	0.008306	-0,3034 to 0,3201	No	ns	>0,9999
			1.294	0.920012	0.855467	1.07185				0h:control vs. 48h:feeding	0.3513	0,02066 to 0,682	Yes	*	0.031
										0h:control vs. 72h:control	-0.025	-0,3367 to 0,2867	No	ns	>0,9999
		RNA OXmiR399	0h	24h	48h	72h				0h:control vs. 72h:feeding	0.6892	0,3775 to 1,001	Yes	****	<0,0001
			0.878075	0.874597	0.779964	0.358014				0h:feeding vs. 24h:control	-0.00278	-0,3145 to 0,309	No	ns	>0,9999
			0.974925	0.783787	0.784625	0.38348				0h:feeding vs. 24h:feeding	0.1172	-0,1945 to 0,429	No	ns	0.9195
			0.93674	1.25088	0.543762	0.321687				0h:feeding vs. 48h:control	0.008306	-0,3034 to 0,3201	No	ns	>0,9999
			1.0597	0.944482	0.601143	0.367017				0h:feeding vs. 48h:feeding	0.3513	0,02066 to 0,682	Yes	*	0.031
			1.294	0.703664		0.267093				0h:feeding vs. 72h:control	-0.025	-0,3367 to 0,2867	No	ns	>0,9999
										0h:feeding vs. 72h:feeding	0.6892	0,3775 to 1,001	Yes	****	<0,0001
										24h:control vs. 24h:feeding	0.12	-0,1918 to 0,4317	No	ns	0.9101
										24h:control vs. 48h:control	0.01109	-0,3007 to 0,3228	No	ns	>0,9999
										24h:control vs. 48h:feeding	0.3541	0,02344 to 0,6848	Yes	*	0.029
										24h:control vs. 72h:control	-0.02222	-0,334 to 0,2895	No	ns	>0,9999
										24h:control vs. 72h:feeding	0.692	0,3803 to 1,004	Yes	****	<0,0001
										24h:feeding vs. 48h:control	-0.1089	-0,4206 to 0,2028	No	ns	0.9439
										24h:feeding vs. 48h:feeding	0.2341	-0,09655 to 0,5648	No	ns	0.3262
										24h:feeding vs. 72h:control	-0.1422	-0,454 to 0,1695	No	ns	0.8114
										24h:feeding vs. 72h:feeding	0.572	0,2603 to 0,8838	Yes	****	<0,0001
										48h:control vs. 48h:feeding	0.343	0,01235 to 0,6737	Yes	*	0.0377
										48h:control vs. 72h:control	-0.03331	-0,3451 to 0,2784	No	ns	>0,9999
										48h:control vs. 72h:feeding	0.6809	0,3692 to 0,9927	Yes	****	<0,0001
										48h:feeding vs. 72h:control	-0.3763	-0,707 to -0,04566	Yes	*	0.0169
										48h:feeding vs. 72h:feeding	0.3379	0,007259 to 0,6686	Yes	*	0.0424
										72h:control vs. 72h:feeding	0.7142	0,4025 to 1,026	Yes	****	<0,0001

## Sheet: Figure 3b
Figure 3b	Relative Fluc activity	Control	0h	24h	48h	72h				Tukey's multiple comparisons test	Mean Diff,	95,00% CI of diff,	Significant?	Summary	Adjusted P Value
			0.917998	1.10377	0.974262	0.903923				T0:control vs. T0:RNA OXmiR399	0	-0,2829 to 0,2829	No	ns	>0,9999
			0.841459	1.21208	0.966845	0.950992				T0:control vs. T0:ds-miR399	0	-0,2829 to 0,2829	No	ns	>0,9999
			1.09578	1.19944	0.891163	0.823413				T0:control vs. T0:ds-miR319	0	-0,2829 to 0,2829	No	ns	>0,9999
			0.895492	1.22867	1.06845	0.883637				T0:control vs. 24h:control	-0.1468	-0,4298 to 0,1361	No	ns	0.8871
			1.24927	0.99024	0.814497	0.912852				T0:control vs. 24h:RNA OXmiR399	0.2176	-0,08252 to 0,5177	No	ns	0.4259
										T0:control vs. 24h:ds-miR399	-0.1919	-0,4749 to 0,09101	No	ns	0.5404
		RNA OXmiR399	0h	24h	48h	72h				T0:control vs. 24h:ds-miR319	-0.08928	-0,3722 to 0,1937	No	ns	0.9988
			0.917998	0.796083	0.519505	0.330741				T0:control vs. 48h:control	0.05696	-0,226 to 0,3399	No	ns	>0,9999
			0.841459	0.691202	0.587758	0.50671				T0:control vs. 48h:RNA OXmiR399	0.461	0,178 to 0,7439	Yes	****	<0,0001
			1.09578	0.875198	0.449785	0.334975				T0:control vs. 48h:ds-miR399	0.372	0,08909 to 0,655	Yes	**	0.0015
			0.895492	0.767198	0.545587	0.455457				T0:control vs. 48h:ds-miR319	0.1303	-0,1526 to 0,4133	No	ns	0.9533
			1.24927		0.592571	0.430481				T0:control vs. 72h:control	0.105	-0,1779 to 0,388	No	ns	0.9934
										T0:control vs. 72h:RNA OXmiR399	0.5883	0,3054 to 0,8713	Yes	****	<0,0001
		ds-miR399	0h	24h	48h	72h				T0:control vs. 72h:ds-miR399	0.5928	0,3098 to 0,8757	Yes	****	<0,0001
			0.917998	1.30338	0.737129	0.340165				T0:control vs. 72h:ds-miR319	-0.01871	-0,3016 to 0,2642	No	ns	>0,9999
			0.841459	0.852358	0.59303	0.375313				T0:RNA OXmiR399 vs. T0:ds-miR399	0	-0,2829 to 0,2829	No	ns	>0,9999
			1.09578	1.48805	0.626215	0.456242				T0:RNA OXmiR399 vs. T0:ds-miR319	0	-0,2829 to 0,2829	No	ns	>0,9999
			0.895492	1.10682	0.600658	0.363076				T0:RNA OXmiR399 vs. 24h:control	-0.1468	-0,4298 to 0,1361	No	ns	0.8871
			1.24927	1.20904	0.582833	0.50145				T0:RNA OXmiR399 vs. 24h:RNA OXmiR399	0.2176	-0,08252 to 0,5177	No	ns	0.4259
										T0:RNA OXmiR399 vs. 24h:ds-miR399	-0.1919	-0,4749 to 0,09101	No	ns	0.5404
		ds-miR319	0h	24h	48h	72h				T0:RNA OXmiR399 vs. 24h:ds-miR319	-0.08928	-0,3722 to 0,1937	No	ns	0.9988
			0.917998	1.25947	0.81667	1.10422				T0:RNA OXmiR399 vs. 48h:control	0.05696	-0,226 to 0,3399	No	ns	>0,9999
			0.841459	1.05295	0.897252	0.939736				T0:RNA OXmiR399 vs. 48h:RNA OXmiR399	0.461	0,178 to 0,7439	Yes	****	<0,0001
			1.09578	1.16958	0.828363	0.981375				T0:RNA OXmiR399 vs. 48h:ds-miR399	0.372	0,08909 to 0,655	Yes	**	0.0015
			0.895492	0.83199	0.837494	1.02389				T0:RNA OXmiR399 vs. 48h:ds-miR319	0.1303	-0,1526 to 0,4133	No	ns	0.9533
			1.24927	1.13239	0.968472	1.04431				T0:RNA OXmiR399 vs. 72h:control	0.105	-0,1779 to 0,388	No	ns	0.9934
										T0:RNA OXmiR399 vs. 72h:RNA OXmiR399	0.5883	0,3054 to 0,8713	Yes	****	<0,0001
										T0:RNA OXmiR399 vs. 72h:ds-miR399	0.5928	0,3098 to 0,8757	Yes	****	<0,0001
										T0:RNA OXmiR399 vs. 72h:ds-miR319	-0.01871	-0,3016 to 0,2642	No	ns	>0,9999
										T0:ds-miR399 vs. T0:ds-miR319	0	-0,2829 to 0,2829	No	ns	>0,9999
										T0:ds-miR399 vs. 24h:control	-0.1468	-0,4298 to 0,1361	No	ns	0.8871
										T0:ds-miR399 vs. 24h:RNA OXmiR399	0.2176	-0,08252 to 0,5177	No	ns	0.4259
										T0:ds-miR399 vs. 24h:ds-miR399	-0.1919	-0,4749 to 0,09101	No	ns	0.5404
										T0:ds-miR399 vs. 24h:ds-miR319	-0.08928	-0,3722 to 0,1937	No	ns	0.9988
										T0:ds-miR399 vs. 48h:control	0.05696	-0,226 to 0,3399	No	ns	>0,9999
										T0:ds-miR399 vs. 48h:RNA OXmiR399	0.461	0,178 to 0,7439	Yes	****	<0,0001
										T0:ds-miR399 vs. 48h:ds-miR399	0.372	0,08909 to 0,655	Yes	**	0.0015
										T0:ds-miR399 vs. 48h:ds-miR319	0.1303	-0,1526 to 0,4133	No	ns	0.9533
										T0:ds-miR399 vs. 72h:control	0.105	-0,1779 to 0,388	No	ns	0.9934
										T0:ds-miR399 vs. 72h:RNA OXmiR399	0.5883	0,3054 to 0,8713	Yes	****	<0,0001
										T0:ds-miR399 vs. 72h:ds-miR399	0.5928	0,3098 to 0,8757	Yes	****	<0,0001
										T0:ds-miR399 vs. 72h:ds-miR319	-0.01871	-0,3016 to 0,2642	No	ns	>0,9999
										T0:ds-miR319 vs. 24h:control	-0.1468	-0,4298 to 0,1361	No	ns	0.8871
										T0:ds-miR319 vs. 24h:RNA OXmiR399	0.2176	-0,08252 to 0,5177	No	ns	0.4259
										T0:ds-miR319 vs. 24h:ds-miR399	-0.1919	-0,4749 to 0,09101	No	ns	0.5404
										T0:ds-miR319 vs. 24h:ds-miR319	-0.08928	-0,3722 to 0,1937	No	ns	0.9988
										T0:ds-miR319 vs. 48h:control	0.05696	-0,226 to 0,3399	No	ns	>0,9999
										T0:ds-miR319 vs. 48h:RNA OXmiR399	0.461	0,178 to 0,7439	Yes	****	<0,0001
										T0:ds-miR319 vs. 48h:ds-miR399	0.372	0,08909 to 0,655	Yes	**	0.0015
										T0:ds-miR319 vs. 48h:ds-miR319	0.1303	-0,1526 to 0,4133	No	ns	0.9533
										T0:ds-miR319 vs. 72h:control	0.105	-0,1779 to 0,388	No	ns	0.9934
										T0:ds-miR319 vs. 72h:RNA OXmiR399	0.5883	0,3054 to 0,8713	Yes	****	<0,0001
										T0:ds-miR319 vs. 72h:ds-miR399	0.5928	0,3098 to 0,8757	Yes	****	<0,0001
										T0:ds-miR319 vs. 72h:ds-miR319	-0.01871	-0,3016 to 0,2642	No	ns	>0,9999
										24h:control vs. 24h:RNA OXmiR399	0.3644	0,06432 to 0,6645	Yes	**	0.005
										24h:control vs. 24h:ds-miR399	-0.04509	-0,328 to 0,2379	No	ns	>0,9999
										24h:control vs. 24h:ds-miR319	0.05756	-0,2254 to 0,3405	No	ns	>0,9999
										24h:control vs. 48h:control	0.2038	-0,07914 to 0,4867	No	ns	0.4372
										24h:control vs. 48h:RNA OXmiR399	0.6078	0,3249 to 0,8907	Yes	****	<0,0001
										24h:control vs. 48h:ds-miR399	0.5189	0,2359 to 0,8018	Yes	****	<0,0001
										24h:control vs. 48h:ds-miR319	0.2772	-0,005751 to 0,5601	No	ns	0.0607
										24h:control vs. 72h:control	0.2519	-0,03106 to 0,5348	No	ns	0.1345
										24h:control vs. 72h:RNA OXmiR399	0.7352	0,4522 to 1,018	Yes	****	<0,0001
										24h:control vs. 72h:ds-miR399	0.7396	0,4566 to 1,023	Yes	****	<0,0001
										24h:control vs. 72h:ds-miR319	0.1281	-0,1548 to 0,4111	No	ns	0.9593
										24h:RNA OXmiR399 vs. 24h:ds-miR399	-0.4095	-0,7096 to -0,1094	Yes	***	0.0008
										24h:RNA OXmiR399 vs. 24h:ds-miR319	-0.3069	-0,607 to -0,006751	Yes	*	0.0401
										24h:RNA OXmiR399 vs. 48h:control	-0.1606	-0,4607 to 0,1395	No	ns	0.8616
										24h:RNA OXmiR399 vs. 48h:RNA OXmiR399	0.2434	-0,05672 to 0,5435	No	ns	0.2474
										24h:RNA OXmiR399 vs. 48h:ds-miR399	0.1544	-0,1457 to 0,4546	No	ns	0.8933
										24h:RNA OXmiR399 vs. 48h:ds-miR319	-0.08723	-0,3873 to 0,2129	No	ns	0.9995
										24h:RNA OXmiR399 vs. 72h:control	-0.1125	-0,4126 to 0,1876	No	ns	0.9927
										24h:RNA OXmiR399 vs. 72h:RNA OXmiR399	0.3707	0,07064 to 0,6709	Yes	**	0.0039
										24h:RNA OXmiR399 vs. 72h:ds-miR399	0.3752	0,07507 to 0,6753	Yes	**	0.0033
										24h:RNA OXmiR399 vs. 72h:ds-miR319	-0.2363	-0,5364 to 0,06382	No	ns	0.291
										24h:ds-miR399 vs. 24h:ds-miR319	0.1027	-0,1803 to 0,3856	No	ns	0.9948
										24h:ds-miR399 vs. 48h:control	0.2489	-0,03406 to 0,5318	No	ns	0.1467
										24h:ds-miR399 vs. 48h:RNA OXmiR399	0.6529	0,3699 to 0,9358	Yes	****	<0,0001
										24h:ds-miR399 vs. 48h:ds-miR399	0.564	0,281 to 0,8469	Yes	****	<0,0001
										24h:ds-miR399 vs. 48h:ds-miR319	0.3223	0,03934 to 0,6052	Yes	*	0.0117
										24h:ds-miR399 vs. 72h:control	0.297	0,01402 to 0,5799	Yes	*	0.0305
										24h:ds-miR399 vs. 72h:RNA OXmiR399	0.7803	0,4973 to 1,063	Yes	****	<0,0001
										24h:ds-miR399 vs. 72h:ds-miR399	0.7847	0,5017 to 1,068	Yes	****	<0,0001
										24h:ds-miR399 vs. 72h:ds-miR319	0.1732	-0,1097 to 0,4562	No	ns	0.7041
										24h:ds-miR319 vs. 48h:control	0.1462	-0,1367 to 0,4292	No	ns	0.8902
										24h:ds-miR319 vs. 48h:RNA OXmiR399	0.5502	0,2673 to 0,8332	Yes	****	<0,0001
										24h:ds-miR319 vs. 48h:ds-miR399	0.4613	0,1784 to 0,7442	Yes	****	<0,0001
										24h:ds-miR319 vs. 48h:ds-miR319	0.2196	-0,06332 to 0,5026	No	ns	0.313
										24h:ds-miR319 vs. 72h:control	0.1943	-0,08863 to 0,4773	No	ns	0.5193
										24h:ds-miR319 vs. 72h:RNA OXmiR399	0.6776	0,3947 to 0,9605	Yes	****	<0,0001
										24h:ds-miR319 vs. 72h:ds-miR399	0.682	0,3991 to 0,965	Yes	****	<0,0001
										24h:ds-miR319 vs. 72h:ds-miR319	0.07057	-0,2124 to 0,3535	No	ns	>0,9999
										48h:control vs. 48h:RNA OXmiR399	0.404	0,1211 to 0,6869	Yes	***	0.0004
										48h:control vs. 48h:ds-miR399	0.3151	0,03213 to 0,598	Yes	*	0.0155
										48h:control vs. 48h:ds-miR319	0.07339	-0,2095 to 0,3563	No	ns	0.9999
										48h:control vs. 72h:control	0.04808	-0,2349 to 0,331	No	ns	>0,9999
										48h:control vs. 72h:RNA OXmiR399	0.5314	0,2484 to 0,8143	Yes	****	<0,0001
										48h:control vs. 72h:ds-miR399	0.5358	0,2529 to 0,8187	Yes	****	<0,0001
										48h:control vs. 72h:ds-miR319	-0.07566	-0,3586 to 0,2073	No	ns	0.9998
										48h:RNA OXmiR399 vs. 48h:ds-miR399	-0.08893	-0,3719 to 0,194	No	ns	0.9989
										48h:RNA OXmiR399 vs. 48h:ds-miR319	-0.3306	-0,6135 to -0,04767	Yes	**	0.0084
										48h:RNA OXmiR399 vs. 72h:control	-0.3559	-0,6389 to -0,07298	Yes	**	0.003
										48h:RNA OXmiR399 vs. 72h:RNA OXmiR399	0.1274	-0,1556 to 0,4103	No	ns	0.9613
										48h:RNA OXmiR399 vs. 72h:ds-miR399	0.1318	-0,1511 to 0,4147	No	ns	0.949
										48h:RNA OXmiR399 vs. 72h:ds-miR319	-0.4797	-0,7626 to -0,1967	Yes	****	<0,0001
										48h:ds-miR399 vs. 48h:ds-miR319	-0.2417	-0,5246 to 0,04126	No	ns	0.1796
										48h:ds-miR399 vs. 72h:control	-0.267	-0,5499 to 0,01595	No	ns	0.0847
										48h:ds-miR399 vs. 72h:RNA OXmiR399	0.2163	-0,06664 to 0,4992	No	ns	0.3374
										48h:ds-miR399 vs. 72h:ds-miR399	0.2207	-0,06222 to 0,5037	No	ns	0.3052
										48h:ds-miR399 vs. 72h:ds-miR319	-0.3907	-0,6737 to -0,1078	Yes	***	0.0007
										48h:ds-miR319 vs. 72h:control	-0.02531	-0,3083 to 0,2576	No	ns	>0,9999
										48h:ds-miR319 vs. 72h:RNA OXmiR399	0.458	0,175 to 0,7409	Yes	****	<0,0001
										48h:ds-miR319 vs. 72h:ds-miR399	0.4624	0,1795 to 0,7453	Yes	****	<0,0001
										48h:ds-miR319 vs. 72h:ds-miR319	-0.1491	-0,432 to 0,1339	No	ns	0.8752
										72h:control vs. 72h:RNA OXmiR399	0.4833	0,2004 to 0,7662	Yes	****	<0,0001
										72h:control vs. 72h:ds-miR399	0.4877	0,2048 to 0,7707	Yes	****	<0,0001
										72h:control vs. 72h:ds-miR319	-0.1237	-0,4067 to 0,1592	No	ns	0.9697
										72h:RNA OXmiR399 vs. 72h:ds-miR399	0.004424	-0,2785 to 0,2874	No	ns	>0,9999
										72h:RNA OXmiR399 vs. 72h:ds-miR319	-0.607	-0,89 to -0,3241	Yes	****	<0,0001
										72h:ds-miR399 vs. 72h:ds-miR319	-0.6115	-0,8944 to -0,3285	Yes	****	<0,0001
