# Supplementary material for: Exogenous miRNAs induce post-transcriptional gene silencing in plants
Source: Nat Plants. 2021 Oct 14;7(10):1379–88. doi: 10.1038/s41477-021-01005-w (PMC8516643; doi:10.1038/s41477-021-01005-w)
Supplement: Source Data Fig. 4 — Graph data and single P values. [file 41477_2021_1005_MOESM6_ESM.xlsx]

## Sheet: Fig 4a
Figure 4a	Relative Fluc activity	Control	RNA (WT)	RNA (OXmiR399)
		0.891723	1.08693	0.500675
		1.29721	0.519949	0.419799
		0.891374	0.58535	0.523533
		0.969968	0.784098	0.488774
		0.949724	0.723275	0.402262

## Sheet: Fig 4b
Figure 4b	Relative Fluc activity	Control	RNA (WT)	RNA (OXmiR399)
		0.891723	1.39387	0.415675
		1.29721	1.20125	0.821145
		0.891374	0.839102	0.807548
		0.969968	0.929597	0.521178
		0.949724	0.617401	0.689274

## Sheet: Fig 4c
Figure 4c	Relative Fluc activity	wt seq. (Col-0)	wt seq. (OXmiR399)	mut.seq. (Col-0)	mut.seq. (OXmiR399)			Tukey's multiple comparisons test	Mean Diff,	95,00% CI of diff,	Significant?	Summary	Adjusted P Value
		0.812099	0.327684	0.931406	0.872396			wt seq.:Col-0 vs. wt seq.:OXmiR399	0.458	0,01467 to 0,9013	Yes	*	0.0422
		1.15448	0.62778	0.978634	1.43083			wt seq.:Col-0 vs. mut.seq.:Col-0	0.01216	-0,4312 to 0,4555	No	ns	0.9998
		0.797374	0.868032	1.09223	1.05248			wt seq.:Col-0 vs. mut.seq.:OXmiR399	-0.1042	-0,5475 to 0,3391	No	ns	0.8959
		1.23604	0.344517	0.949104	1.06114			wt seq.:OXmiR399 vs. mut.seq.:Col-0	-0.4458	-0,8892 to -0,002508	Yes	*	0.0486
								wt seq.:OXmiR399 vs. mut.seq.:OXmiR399	-0.5622	-1,006 to -0,1189	Yes	*	0.0124
								mut.seq.:Col-0 vs. mut.seq.:OXmiR399	-0.1164	-0,5597 to 0,327	No	ns	0.8623

## Sheet: Fig 4d
Figure 4d	Relative Fluc activity	wt seq. (control)	wt seq. (feeding)	mut.seq. (control)	mut.seq. (feeding)				Tukey's multiple comparisons test	Mean Diff,	95,00% CI of diff,	Significant?	Summary	Adjusted P Value
		0.918969	0.730771	1.64374	1.75667				wt seq.:control vs. wt seq.:feeding	0.2492	0,005322 to 0,4931	Yes	*	0.0443
		0.939246	0.839436	1.54622	1.526				wt seq.:control vs. mut.seq.:control	-0.4793	-0,7232 to -0,2354	Yes	***	0.0002
		0.927456	0.835998	1.5464	1.3427				wt seq.:control vs. mut.seq.:feeding	-0.6066	-0,8505 to -0,3627	Yes	****	<0,0001
		1.00192	0.638614	1.31828	1.674				wt seq.:feeding vs. mut.seq.:control	-0.7285	-0,9724 to -0,4846	Yes	****	<0,0001
		1.21241	0.70916	1.3419	1.73367				wt seq.:feeding vs. mut.seq.:feeding	-0.8558	-1,1 to -0,6119	Yes	****	<0,0001
									mut.seq.:control vs. mut.seq.:feeding	-0.1273	-0,3712 to 0,1166	No	ns	0.464
