# Supplementary material for: Exogenous miRNAs induce post-transcriptional gene silencing in plants
Source: Nat Plants. 2021 Oct 14;7(10):1379–88. doi: 10.1038/s41477-021-01005-w (PMC8516643; doi:10.1038/s41477-021-01005-w)
Supplement: Source Data Fig. 5 — Graph data. [file 41477_2021_1005_MOESM7_ESM.xlsx]

## Sheet: Fig 5a
Figure 5a	Relative Fluc activity	Col-0	Control	Feeding
			0.946734	0.648569
			1.07486	0.549667
			1.06747	0.58472
			0.910936	0.506861
Figure 5a	Relative Fluc activity	ago1-27	Control	Feeding
			0.967443	1.0484
			0.894956	1.15806
			1.16352	1.06345
			0.974078	0.932121
Figure 5a	Relative Fluc activity	rdr6-15	Control	Feeding
			1.03511	0.953721
			0.894087	1.02247
			1.19803	0.885505
			0.87277	0.888161
Figure 5a	Relative Fluc activity	rdr2-1	Control	Feeding
			0.985853	0.792953
			0.992216	0.431626
			0.988551	0.587299
			1.03338	0.781113

## Sheet: Fig 5b
Figure 5b	Relative Fluc activity	Col-0	Control	Feeding
			0.922511	0.596082
			1.20532	0.525259
			0.765704	0.499515
			0.961444	0.683509
			1.14502	0.355633
Figure 5b	Relative Fluc activity	ago1-27	Control	Feeding
			1.52743	1.01701
			1.14618	1.67581
			0.668582	0.898514
			0.858638	1.33026
			0.79917	1.02614
Figure 5b	Relative Fluc activity	rdr6-15	Control	Feeding
			1.20494	0.727754
			0.709454	1.11928
			0.943743	1.58017
			1.10298	1.44739
			1.03888	0.929717
Figure 5b	Relative Fluc activity	rdr2-1	Control	Feeding
			0.692753	0.325894
			1.26914	0.438596
			0.733771	0.646673
			1.37643	0.587557
			0.927911	0.670138
