# Supplementary material for: Exogenous miRNAs induce post-transcriptional gene silencing in plants
Source: Nat Plants. 2021 Oct 14;7(10):1379–88. doi: 10.1038/s41477-021-01005-w (PMC8516643; doi:10.1038/s41477-021-01005-w)
Supplement: Source Data Fig. 6 — Graph data and single P values. [file 41477_2021_1005_MOESM8_ESM.xlsx]

## Sheet: Fig 6a
Figure 6a	Relative Fluc activity	Control	0h	24h	48h	72h				Tukey's multiple comparisons test	Mean Diff,	95,00% CI of diff,	Significant?	Summary	Adjusted P Value
			0.8905	1.29638	0.784263	0.819167				0h:Control vs. 0h:RNA OXmiR399	0	-0,1749 to 0,1749	No	ns	>0,9999
			0.975198	1.35919	0.615349	0.77166				0h:Control vs. 24h:Control	-0.2936	-0,477 to -0,1102	Yes	***	0.0002
			0.979026	1.42081	0.7925	0.647254				0h:Control vs. 24h:RNA OXmiR399	0.04843	-0,1264 to 0,2233	No	ns	0.9856
			1.07016	1.1907	0.895271	0.862187				0h:Control vs. 48h:Control	0.1745	-0,00042 to 0,3493	No	ns	0.0509
			0.996711	1.20108	0.919254	0.978131				0h:Control vs. 48h:RNA OXmiR399	0.6811	0,5062 to 0,856	Yes	****	<0,0001
			1.08841		0.946597	0.796973				0h:Control vs. 72h:Control	0.1874	0,01256 to 0,3623	Yes	*	0.0282
										0h:Control vs. 72h:RNA OXmiR399	0.6294	0,4545 to 0,8043	Yes	****	<0,0001
	Relative Fluc activity	RNA OXmiR399	0h	24h	48h	72h				0h:RNA OXmiR399 vs. 24h:Control	-0.2936	-0,477 to -0,1102	Yes	***	0.0002
			0.8905	1.01385	0.272546	0.272435				0h:RNA OXmiR399 vs. 24h:RNA OXmiR399	0.04843	-0,1264 to 0,2233	No	ns	0.9856
			0.975198	1.00662	0.258375	0.384215				0h:RNA OXmiR399 vs. 48h:Control	0.1745	-0,00042 to 0,3493	No	ns	0.0509
			0.979026	0.935927	0.296569	0.353632				0h:RNA OXmiR399 vs. 48h:RNA OXmiR399	0.6811	0,5062 to 0,856	Yes	****	<0,0001
			1.07016	0.704476	0.346227	0.376194				0h:RNA OXmiR399 vs. 72h:Control	0.1874	0,01256 to 0,3623	Yes	*	0.0282
			0.996711	1.09821	0.312188	0.407029				0h:RNA OXmiR399 vs. 72h:RNA OXmiR399	0.6294	0,4545 to 0,8043	Yes	****	<0,0001
			1.08841	0.950317	0.427417	0.429983				24h:Control vs. 24h:RNA OXmiR399	0.3421	0,1586 to 0,5255	Yes	****	<0,0001
										24h:Control vs. 48h:Control	0.4681	0,2847 to 0,6515	Yes	****	<0,0001
										24h:Control vs. 48h:RNA OXmiR399	0.9747	0,7913 to 1,158	Yes	****	<0,0001
										24h:Control vs. 72h:Control	0.4811	0,2977 to 0,6645	Yes	****	<0,0001
										24h:Control vs. 72h:RNA OXmiR399	0.923	0,7396 to 1,106	Yes	****	<0,0001
										24h:RNA OXmiR399 vs. 48h:Control	0.126	-0,04885 to 0,3009	No	ns	0.3159
										24h:RNA OXmiR399 vs. 48h:RNA OXmiR399	0.6327	0,4578 to 0,8076	Yes	****	<0,0001
										24h:RNA OXmiR399 vs. 72h:Control	0.139	-0,03588 to 0,3139	No	ns	0.2077
										24h:RNA OXmiR399 vs. 72h:RNA OXmiR399	0.581	0,4061 to 0,7559	Yes	****	<0,0001
										48h:Control vs. 48h:RNA OXmiR399	0.5067	0,3318 to 0,6815	Yes	****	<0,0001
										48h:Control vs. 72h:Control	0.01298	-0,1619 to 0,1879	No	ns	>0,9999
										48h:Control vs. 72h:RNA OXmiR399	0.455	0,2801 to 0,6298	Yes	****	<0,0001
										48h:RNA OXmiR399 vs. 72h:Control	-0.4937	-0,6686 to -0,3188	Yes	****	<0,0001
										48h:RNA OXmiR399 vs. 72h:RNA OXmiR399	-0.05169	-0,2266 to 0,1232	No	ns	0.9792
										72h:Control vs. 72h:RNA OXmiR399	0.442	0,2671 to 0,6169	Yes	****	<0,0001

## Sheet: Fig 6b
Figure 6b	Relative Fluc activity	Control	0h	24h	48h	72h				Tukey's multiple comparisons test	Mean Diff,	95,00% CI of diff,	Significant?	Summary	Adjusted P Value
			0.931847	1.66473	1.52189	1.29349				0h:Control vs. 0h:RNA Oxmir399	0	-0,3787 to 0,3787	No	ns	>0,9999
			0.84445	1.69281	1.9348	2.00521				0h:Control vs. 24h:Control	-0.6558	-1,035 to -0,2771	Yes	****	<0,0001
			0.954629	1.59329	1.288	1.73859				0h:Control vs. 24h:RNA Oxmir399	-0.3899	-0,7686 to -0,01121	Yes	*	0.0397
			1.09	1.82927	1.58755	1.96829				0h:Control vs. 48h:Control	-0.6165	-0,9952 to -0,2378	Yes	***	0.0002
			1.16062	1.57181	1.84895	1.73153				0h:Control vs. 48h:RNA Oxmir399	-0.2101	-0,6073 to 0,1871	No	ns	0.6884
			1.01845	1.58312	1.51761					0h:Control vs. 72h:Control	-0.7474	-1,145 to -0,3502	Yes	****	<0,0001
										0h:Control vs. 72h:RNA Oxmir399	-0.3721	-0,7692 to 0,02511	No	ns	0.0802
	Relative Fluc activity	RNA OxmiR399	0h	24h	48h	72h				0h:RNA Oxmir399 vs. 24h:Control	-0.6558	-1,035 to -0,2771	Yes	****	<0,0001
			0.931847	1.67594	1.1505	1.11602				0h:RNA Oxmir399 vs. 24h:RNA Oxmir399	-0.3899	-0,7686 to -0,01121	Yes	*	0.0397
			0.84445	1.62795	1.07276	1.26932				0h:RNA Oxmir399 vs. 48h:Control	-0.6165	-0,9952 to -0,2378	Yes	***	0.0002
			0.954629	1.25307	1.26527	1.97797				0h:RNA Oxmir399 vs. 48h:RNA Oxmir399	-0.2101	-0,6073 to 0,1871	No	ns	0.6884
			1.09	1.10879	1.33536	1.2488				0h:RNA Oxmir399 vs. 72h:Control	-0.7474	-1,145 to -0,3502	Yes	****	<0,0001
			1.16062	1.38674	1.22651	1.2482				0h:RNA Oxmir399 vs. 72h:RNA Oxmir399	-0.3721	-0,7692 to 0,02511	No	ns	0.0802
			1.01845	1.28692						24h:Control vs. 24h:RNA Oxmir399	0.2659	-0,1128 to 0,6446	No	ns	0.3448
										24h:Control vs. 48h:Control	0.03937	-0,3393 to 0,4181	No	ns	>0,9999
										24h:Control vs. 48h:RNA Oxmir399	0.4458	0,04858 to 0,8429	Yes	*	0.0187
										24h:Control vs. 72h:Control	-0.09158	-0,4888 to 0,3056	No	ns	0.995
										24h:Control vs. 72h:RNA Oxmir399	0.2838	-0,1134 to 0,681	No	ns	0.3239
										24h:RNA Oxmir399 vs. 48h:Control	-0.2266	-0,6053 to 0,1521	No	ns	0.5462
										24h:RNA Oxmir399 vs. 48h:RNA Oxmir399	0.1798	-0,2174 to 0,577	No	ns	0.8261
										24h:RNA Oxmir399 vs. 72h:Control	-0.3575	-0,7547 to 0,03966	No	ns	0.104
										24h:RNA Oxmir399 vs. 72h:RNA Oxmir399	0.01784	-0,3793 to 0,415	No	ns	>0,9999
										48h:Control vs. 48h:RNA Oxmir399	0.4064	0,00921 to 0,8036	Yes	*	0.0418
										48h:Control vs. 72h:Control	-0.131	-0,5281 to 0,2662	No	ns	0.9614
										48h:Control vs. 72h:RNA Oxmir399	0.2444	-0,1528 to 0,6416	No	ns	0.5111
										48h:RNA Oxmir399 vs. 72h:Control	-0.5373	-0,9522 to -0,1225	Yes	**	0.0041
										48h:RNA Oxmir399 vs. 72h:RNA Oxmir399	-0.162	-0,5768 to 0,2529	No	ns	0.9097
										72h:Control vs. 72h:RNA Oxmir399	0.3754	-0,03948 to 0,7902	No	ns	0.1007

## Sheet: Fig 6c
Figure 6c	Relative Fluc activity	Control	0h	24h	48h	72h				Tukey's multiple comparisons test	Mean Diff,	95,00% CI of diff,	Significant?	Summary	Adjusted P Value
			0.665872	1.55863	1.11181	1.29512				0h:Control vs. 0h:RNA OxmiR399	0	-0,3409 to 0,3409	No	ns	>0,9999
			1.19487	1.33921	1.20916	1.12317				0h:Control vs. 24h:Control	-0.3548	-0,6957 to -0,01391	Yes	*	0.0366
			1.07879	1.25407	1.07562	0.957872				0h:Control vs. 24h:RNA OxmiR399	-0.03529	-0,3762 to 0,3056	No	ns	>0,9999
			1.06444	1.18845	1.63352	1.06723				0h:Control vs. 48h:Control	-0.2253	-0,5662 to 0,1156	No	ns	0.4119
			0.99604	1.43355	1.09649	0.877936				0h:Control vs. 48h:RNA OxmiR399	0.1336	-0,2073 to 0,4745	No	ns	0.9032
										0h:Control vs. 72h:Control	-0.06427	-0,4051 to 0,2766	No	ns	0.9985
	Relative Fluc activity	RNA OxmiR399	0h	24h	48h	72h				0h:Control vs. 72h:RNA OxmiR399	0.5052	0,1643 to 0,8461	Yes	***	0.0008
			0.665872	0.85271	0.782909	0.498481				0h:RNA OxmiR399 vs. 24h:Control	-0.3548	-0,6957 to -0,01391	Yes	*	0.0366
			1.19487	0.933432	0.893596	0.61152				0h:RNA OxmiR399 vs. 24h:RNA OxmiR399	-0.03529	-0,3762 to 0,3056	No	ns	>0,9999
			1.07879	0.945009	0.877274	0.422361				0h:RNA OxmiR399 vs. 48h:Control	-0.2253	-0,5662 to 0,1156	No	ns	0.4119
			1.06444	1.22609	0.903781	0.530257				0h:RNA OxmiR399 vs. 48h:RNA OxmiR399	0.1336	-0,2073 to 0,4745	No	ns	0.9032
			0.99604	1.21922	0.874335	0.411282				0h:RNA OxmiR399 vs. 72h:Control	-0.06427	-0,4051 to 0,2766	No	ns	0.9985
										0h:RNA OxmiR399 vs. 72h:RNA OxmiR399	0.5052	0,1643 to 0,8461	Yes	***	0.0008
										24h:Control vs. 24h:RNA OxmiR399	0.3195	-0,02139 to 0,6604	No	ns	0.0792
										24h:Control vs. 48h:Control	0.1295	-0,2114 to 0,4703	No	ns	0.9166
										24h:Control vs. 48h:RNA OxmiR399	0.4884	0,1475 to 0,8293	Yes	**	0.0013
										24h:Control vs. 72h:Control	0.2905	-0,05036 to 0,6314	No	ns	0.1413
										24h:Control vs. 72h:RNA OxmiR399	0.86	0,5191 to 1,201	Yes	****	<0,0001
										24h:RNA OxmiR399 vs. 48h:Control	-0.19	-0,5309 to 0,1508	No	ns	0.6209
										24h:RNA OxmiR399 vs. 48h:RNA OxmiR399	0.1689	-0,172 to 0,5098	No	ns	0.7438
										24h:RNA OxmiR399 vs. 72h:Control	-0.02897	-0,3698 to 0,3119	No	ns	>0,9999
										24h:RNA OxmiR399 vs. 72h:RNA OxmiR399	0.5405	0,1996 to 0,8814	Yes	***	0.0003
										48h:Control vs. 48h:RNA OxmiR399	0.3589	0,01807 to 0,6998	Yes	*	0.0333
										48h:Control vs. 72h:Control	0.1611	-0,1798 to 0,5019	No	ns	0.7856
										48h:Control vs. 72h:RNA OxmiR399	0.7305	0,3897 to 1,071	Yes	****	<0,0001
										48h:RNA OxmiR399 vs. 72h:Control	-0.1979	-0,5388 to 0,143	No	ns	0.5732
										48h:RNA OxmiR399 vs. 72h:RNA OxmiR399	0.3716	0,03073 to 0,7125	Yes	*	0.0248
										72h:Control vs. 72h:RNA OxmiR399	0.5695	0,2286 to 0,9104	Yes	***	0.0001

## Sheet: Fig 6d
Figure 6c	Relative Fluc activity	Control	0h	24h	48h	72h				Tukey's multiple comparisons test	Mean Diff,	95,00% CI of diff,	Significant?	Summary	Adjusted P Value
			1.02612	1.11639	1.3378	1.02333				0h:control vs. 0h:RNA OxmiR399	0	-0,3769 to 0,3769	No	ns	>0,9999
			0.840125	1.3378	1.28909	1.26509				0h:control vs. 24h:control	-0.2568	-0,6337 to 0,1202	No	ns	0.3727
			1.09465	1.02333	1.22138	1.04983				0h:control vs. 24h:RNA OxmiR399	-0.464	-0,841 to -0,0871	Yes	**	0.0078
			1.14862	1.17582	1.17769	0.982847				0h:control vs. 48h:control	-0.2329	-0,6098 to 0,144	No	ns	0.4943
			0.890487	1.63059	1.13859	1.23115				0h:control vs. 48h:RNA OxmiR399	-0.3498	-0,7268 to 0,0271	No	ns	0.0843
										0h:control vs. 72h:control	-0.1105	-0,4874 to 0,2665	No	ns	0.978
	Relative Fluc activity	RNA OxmiR399	0h	24h	48h	72h				0h:control vs. 72h:RNA OxmiR399	-0.003569	-0,4034 to 0,3962	No	ns	>0,9999
			1.02612	1.0247	1.2972	1.01735				0h:RNA OxmiR399 vs. 24h:control	-0.2568	-0,6337 to 0,1202	No	ns	0.3727
			0.840125	1.79093	1.19739	0.93094				0h:RNA OxmiR399 vs. 24h:RNA OxmiR399	-0.464	-0,841 to -0,0871	Yes	**	0.0078
			1.09465	1.58528	1.45455	0.717992				0h:RNA OxmiR399 vs. 48h:control	-0.2329	-0,6098 to 0,144	No	ns	0.4943
			1.14862	1.42431	1.29459	1.34799				0h:RNA OxmiR399 vs. 48h:RNA OxmiR399	-0.3498	-0,7268 to 0,0271	No	ns	0.0843
			0.890487	1.49498	1.50548					0h:RNA OxmiR399 vs. 72h:control	-0.1105	-0,4874 to 0,2665	No	ns	0.978
										0h:RNA OxmiR399 vs. 72h:RNA OxmiR399	-0.003569	-0,4034 to 0,3962	No	ns	>0,9999
										24h:control vs. 24h:RNA OxmiR399	-0.2073	-0,5842 to 0,1697	No	ns	0.6342
										24h:control vs. 48h:control	0.02388	-0,3531 to 0,4008	No	ns	>0,9999
										24h:control vs. 48h:RNA OxmiR399	-0.09306	-0,47 to 0,2839	No	ns	0.9918
										24h:control vs. 72h:control	0.1463	-0,2306 to 0,5233	No	ns	0.9064
										24h:control vs. 72h:RNA OxmiR399	0.2532	-0,1466 to 0,653	No	ns	0.4634
										24h:RNA OxmiR399 vs. 48h:control	0.2311	-0,1458 to 0,6081	No	ns	0.5038
										24h:RNA OxmiR399 vs. 48h:RNA OxmiR399	0.1142	-0,2627 to 0,4911	No	ns	0.9735
										24h:RNA OxmiR399 vs. 72h:control	0.3536	-0,02335 to 0,7305	No	ns	0.0786
										24h:RNA OxmiR399 vs. 72h:RNA OxmiR399	0.4605	0,06067 to 0,8603	Yes	*	0.0151
										48h:control vs. 48h:RNA OxmiR399	-0.1169	-0,4939 to 0,26	No	ns	0.9699
										48h:control vs. 72h:control	0.1225	-0,2545 to 0,4994	No	ns	0.9614
										48h:control vs. 72h:RNA OxmiR399	0.2293	-0,1705 to 0,6291	No	ns	0.5852
										48h:RNA OxmiR399 vs. 72h:control	0.2394	-0,1375 to 0,6163	No	ns	0.46
										48h:RNA OxmiR399 vs. 72h:RNA OxmiR399	0.3463	-0,05353 to 0,7461	No	ns	0.1286
										72h:control vs. 72h:RNA OxmiR399	0.1069	-0,2929 to 0,5067	No	ns	0.9869
