# Supplementary material for: Exogenous miRNAs induce post-transcriptional gene silencing in plants
Source: Nat Plants. 2021 Oct 14;7(10):1379–88. doi: 10.1038/s41477-021-01005-w (PMC8516643; doi:10.1038/s41477-021-01005-w)
Supplement: Source Data Fig. 7 — Graph data and single P values. [file 41477_2021_1005_MOESM9_ESM.xlsx]

## Sheet: Fig 7a
Fig 7a	miR399d	Col0	oxmiR399
		2.72835	5.80485
		0.91605	5.9386
		1.80055	5.57515
		2.90575	6.20815

## Sheet: Fig. 7b
Fig7b	PHO2	Col0	OxmiR399	Col0+Oxmir399	OxmirR399+Col0			Tukey's multiple comparisons test	Mean Diff,	95,00% CI of diff,	Significant?	Summary	Adjusted P Value
		1.566	0.012	0.259	0.005			Col0 vs. OxmiR399	0.9924	0,4093 to 1,576	Yes	***	0.0009
		1.237	0.006	0.357	0.002			Col0 vs. Col0+Oxmir399	0.7342	0,1511 to 1,317	Yes	*	0.0115
		1.454	0.007	0.422	0.003			Col0 vs. OxmirR399+Col0	0.9972	0,4141 to 1,580	Yes	***	0.0008
		0.678	0.007	0.286	0.002			OxmiR399 vs. Col0+Oxmir399	-0.2582	-0,8413 to 0,3249	No	ns	0.5958
		0.065	0.006	0.005	0.002			OxmiR399 vs. OxmirR399+Col0	0.0048	-0,5783 to 0,5879	No	ns	>0,9999
								Col0+Oxmir399 vs. OxmirR399+Col0	0.263	-0,3201 to 0,8461	No	ns	0.5817

## Sheet: Fig.7c
Fig.7c	SPL3	Col0	OxmiR399	Col0+Oxmir399	OxmirR399+Col0			Tukey's multiple comparisons test	Mean Diff,	95,00% CI of diff,	Significant?	Summary	Adjusted P Value
		1.16	0.929	0.694	0.654			Col0 vs. OxmiR399	0.3954	-0,2490 to 1,040	No	ns	0.3294
		1.084	0.895	0.603	0.423			Col0 vs. Col0+Oxmir399	-0.014	-0,6584 to 0,6304	No	ns	>0,9999
		1.279	0.669	1.493	0.404			Col0 vs. OxmirR399+Col0	0.647	0,002563 to 1,291	Yes	*	0.0489
		1.162	0.338	1.592	0.259			OxmiR399 vs. Col0+Oxmir399	-0.4094	-1,054 to 0,2350	No	ns	0.3014
		0.314	0.191	0.687	0.363			OxmiR399 vs. OxmirR399+Col0	0.2516	-0,3928 to 0,8960	No	ns	0.6847
								Col0+Oxmir399 vs. OxmirR399+Col0	0.661	0,01656 to 1,305	Yes	*	0.0434
Fig.7c	SPL9	Col0	OxmiR399	Col0+Oxmir399	OxmirR399+Col0			Tukey's multiple comparisons test	Mean Diff,	95,00% CI of diff,	Significant?	Summary	Adjusted P Value
		1.358	0.871	0.656	0.426			Col0 vs. OxmiR399	0.4392	0,04405 to 0,8343	Yes	*	0.0268
		0.937	0.646	0.577	0.351			Col0 vs. Col0+Oxmir399	0.3058	-0,08935 to 0,7009	No	ns	0.1616
		1.001	0.496	1.077	0.547			Col0 vs. OxmirR399+Col0	0.6114	0,2163 to 1,007	Yes	**	0.0022
		0.963	0.485	0.853	0.371			OxmiR399 vs. Col0+Oxmir399	-0.1334	-0,5285 to 0,2617	No	ns	0.7703
		0.741	0.306	0.308	0.248			OxmiR399 vs. OxmirR399+Col0	0.1722	-0,2229 to 0,5673	No	ns	0.6077
								Col0+Oxmir399 vs. OxmirR399+Col0	0.3056	-0,08955 to 0,7007	No	ns	0.162

## Sheet: Fig 7d
Figure 7d	Relative Fluc activity	pPHO2:Fluc	pPHO2:Fluc+OxmiR399
		1.03	0.744
		0.729	0.825
		1.178	0.668
		1.215	0.258
		0.843	0.773
		0.682	0.655
		0.707	0.593
		1.616	0.669

## Sheet: Fig 7e
Figure 7e	Fluc	pPHO2:Fluc	pPHO2:Fluc+OxmiR399
		1.10956	0.780875
		0.99436	0.870838
		1.03378	0.951824
		0.978531	0.638535
		0.891205	0.956824
		0.923279	0.867201
		1.01779	0.74959
		1.0515	0.895645
Figure 7e	PHO2	pPHO2:Fluc	pPHO2:Fluc+OxmiR399
		1.404	0.886
		0.577	0.699
		1.15	0.888
		1.139	0.583
		0.842	0.243
		0.74	0.792
		0.5	0.488
		1.649	0.47

## Sheet: Fig 7f
Figure 7f	Relative Fluc activity	pPHO2:Fluc	pPHO2:Fluc+OxamiFluc	pPHO2:Fluc+OxmiR399				Tukey's multiple comparisons test	Mean Diff,	95,00% CI of diff,	Significant?	Summary	Adjusted P Value
		1.25222	0.764501	0.81952				pPHO2:Fluc vs. pPHO2:Fluc+OxamiFluc	0.224	0,07349 to 0,3746	Yes	**	0.0031
		1.12245	0.711179	0.755597				pPHO2:Fluc vs. pPHO2:Fluc+OxmiR399	0.2961	0,1498 to 0,4425	Yes	***	0.0001
		1.13074	0.785105	0.704309				pPHO2:Fluc+OxamiFluc vs. pPHO2:Fluc+OxmiR399	0.07211	-0,0742 to 0,2184	No	ns	0.4441
		0.875952	0.869439	0.608595
		1.02161	0.628285	0.54424
		0.857277	0.721218	0.650244
		0.738093	0.892396	0.742399
		1.00166	0.83555	0.767283
				0.742466

## Sheet: Fig 7g
Figure 7g	Fluc	pPHO2:Fluc	pPHO2:Fluc+OxamiFluc	pPHO2:Fluc+OxmiR399				Tukey's multiple comparisons test	Mean Diff,	95,00% CI of diff,	Significant?	Summary	Adjusted P Value
		0.616	0.968	0.779				pPHO2:Fluc vs. pPHO2:Fluc+OxamiFluc	0.477	0,1647 to 0,7893	Yes	**	0.0028
		1.179	0.587	0.458				pPHO2:Fluc vs. pPHO2:Fluc+OxmiR399	0.3756	0,053 to 0,6981	Yes	*	0.021
		1.428	0.586	0.504				pPHO2:Fluc+OxamiFluc vs. pPHO2:Fluc+OxmiR399	-0.1014	-0,4138 to 0,2109	No	ns	0.6925
		1.279	0.706	0.482
		0.823	0.426	0.553
		0.827	0.319	0.806
		0.848	0.328	0.789
			0.264
Figure 7g	PHO2	pPHO2:Fluc	pPHO2:Fluc+OxamiFluc	pPHO2:Fluc+OxmiR399				Tukey's multiple comparisons test	Mean Diff,	95,00% CI of diff,	Significant?	Summary	Adjusted P Value
		1.516	0.753	0.475				pPHO2:Fluc vs. pPHO2:Fluc+OxamiFluc	0.312	0,05095 to 0,573	Yes	*	0.0172
		0.996	0.785	0.59				pPHO2:Fluc vs. pPHO2:Fluc+OxmiR399	0.5853	0,3377 to 0,833	Yes	****	<0,0001
		0.516	0.589	0.362				pPHO2:Fluc+OxamiFluc vs. pPHO2:Fluc+OxmiR399	0.2733	0,02567 to 0,521	Yes	*	0.0287
		0.721	0.893	0.493
		1.087	0.664	0.287
		1.161	0.259	0.344
		0.951	0.63	0.454
		1.053	0.932	0.387
				0.375
				0.381
