# Supplementary material for: Exogenous miRNAs induce post-transcriptional gene silencing in plants
Source: Nat Plants. 2021 Oct 14;7(10):1379–88. doi: 10.1038/s41477-021-01005-w (PMC8516643; doi:10.1038/s41477-021-01005-w)
Supplement: Source Data Fig. 8 — Graph data and single P values. [file 41477_2021_1005_MOESM10_ESM.xlsx]

## Sheet: Fig 8a
Fig 8a	miR156a	WT	oxmir156
		0.768	5.431
		1.609	5.363
		1.362	3.812
		1.629	3.778
		0.384	6.007
		2.982	7.164

## Sheet: Fig8b
Figure 8b	miR156a	Col0	oxmir156	Col0+oxmir156	oxmir156+Col0				Tukey's multiple comparisons test	Mean Diff,	95,00% CI of diff,	Significant?	Summary	Adjusted P Value
		0.443	15.845	0.685	11.185				Wt vs. oxmir156	-20.83	-27,22 to -14,45	Yes	****	<0,0001
		1.941	26.973	0.714	18.011				Wt vs. Col+oxmir156	0.527	-5,860 to 6,914	No	ns	0.9952
		1.261	22.582	0.104	23.839				Wt vs. oxmir156+col	-14.11	-20,50 to -7,724	Yes	****	<0,0001
		0.846	20.461	0.135	10.616				oxmir156 vs. Col+oxmir156	21.36	14,97 to 27,75	Yes	****	<0,0001
		0.509	23.31	0.727	11.904				oxmir156 vs. oxmir156+col	6.723	0,3364 to 13,11	Yes	*	0.0374
									Col+oxmir156 vs. oxmir156+col	-14.64	-21,02 to -8,251	Yes	****	<0,0001

## Sheet: Fig 8c
Figure 8c	SPL9	Col0	oxmir156	Col0 +oxmir156	oxmir156+Col0			Tukey's multiple comparisons test	Mean Diff,	95,00% CI of diff,	Significant?	Summary	Adjusted P Value
		1.125	0.148	0.019	0.006			Wt vs. oxmir156	0.904	0,5203 to 1,288	Yes	****	<0,0001
		1.571	0.155	0.072	0.012			Wt vs. Col+oxmir156	0.8976	0,5139 to 1,281	Yes	****	<0,0001
		1.046	0.114	0.29	0.002			Wt vs. oxmir156+col	0.9928	0,6091 to 1,377	Yes	****	<0,0001
		0.761	0.041	0.114	0.006			oxmir156 vs. Col+oxmir156	-0.0064	-0,3901 to 0,3773	No	ns	>0,9999
		0.497	0.022	0.017	0.01			oxmir156 vs. oxmir156+col	0.0888	-0,2949 to 0,4725	No	ns	0.9097
								Col+oxmir156 vs. oxmir156+col	0.0952	-0,2885 to 0,4789	No	ns	0.8917
Figure 8c	SPL3	Col0	oxmir156	Col0 +oxmir156	oxmir156+Col0			Tukey's multiple comparisons test	Mean Diff,	95,00% CI of diff,	Significant?	Summary	Adjusted P Value
		0.92	0.02	0.133	0.004			WT vs. mir156	0.9816	0,4975 to 1,466	Yes	***	0.0001
		1.669	0.022	0.187	0.039			WT vs. wt+mir156	0.7396	0,2555 to 1,224	Yes	**	0.0024
		1.348	0.021	0.408	0.008			WT vs. mir156+wt	0.9862	0,5021 to 1,470	Yes	***	0.0001
		0.609	0.017	0.477	0.009			mir156 vs. wt+mir156	-0.242	-0,7261 to 0,2421	No	ns	0.4998
		0.453	0.011	0.096	0.008			mir156 vs. mir156+wt	0.0046	-0,4795 to 0,4887	No	ns	>0,9999
								wt+mir156 vs. mir156+wt	0.2466	-0,2375 to 0,7307	No	ns	0.4843

## Sheet: Fig 8d
Fig 8d	N° flowering plants	Col0	Col0+Oxmir156
		22	9
		27	12
		30	13
		26	13
