# Supplementary material for: Exogenous miRNAs induce post-transcriptional gene silencing in plants
Source: Nat Plants. 2021 Oct 14;7(10):1379–88. doi: 10.1038/s41477-021-01005-w (PMC8516643; doi:10.1038/s41477-021-01005-w)
Supplement: Source Data Extended Data Fig. 1 — Graph data and single P values. [file 41477_2021_1005_MOESM11_ESM.xlsx]

## Sheet: ED_Fig 1
Extended Data Figure 1	Expression level of miR399* and miR399	miR399*(in Col-0)	Log_miR399*(in Col-0)	miR399*(in OxmiR399)	Log_miR399*(in OxmiR399)	miR399(in Col-0)	Log_miR399(in Col-0)	miR399(in OxmiR399)	Log_miR399(in OxmiR399)			Tukey's multiple comparisons test	Mean Diff,	95,00% CI of diff,	Significant?	Summary	Adjusted P Value
		0.337	-0.47237	1.303	0.114944	6.706	0.826464	2263.38	3.35476			Log_miR399*:Col-0 vs. Log_miR399*:OxmiR399	-0.2572	-0,607 to 0,09248	No	ns	0.1937
		0.645	-0.19044	1.141	0.0572856	5.352	0.728516	2451.18	3.38938			Log_miR399*:Col-0 vs. Log_miR399:Col-0	-0.9261	-1,276 to -0,5764	Yes	****	<0,0001
		0.573	-0.241845	0.988	-0.00524306	5.919	0.772248	3479.73	3.54155			Log_miR399*:Col-0 vs. Log_miR399:OxmiR399	-3.588	-3,938 to -3,238	Yes	****	<0,0001
		1.064	0.0269416	2.354	0.371806	6.21	0.793092	4074.93	3.61012			Log_miR399*:OxmiR399 vs. Log_miR399:Col-0	-0.6689	-1,019 to -0,3191	Yes	***	0.0003
		2.381	0.376759	1.762	0.246006	10.214	1.0092	3490.84	3.54293			Log_miR399*:OxmiR399 vs. Log_miR399:OxmiR399	-3.331	-3,68 to -2,981	Yes	****	<0,0001
												Log_miR399:Col-0 vs. Log_miR399:OxmiR399	-2.662	-3,012 to -2,312	Yes	****	<0,0001
