# Supplementary material for: Exogenous miRNAs induce post-transcriptional gene silencing in plants
Source: Nat Plants. 2021 Oct 14;7(10):1379–88. doi: 10.1038/s41477-021-01005-w (PMC8516643; doi:10.1038/s41477-021-01005-w)
Supplement: Source Data Extended Data Fig. 2 — Graph data and single P values. [file 41477_2021_1005_MOESM12_ESM.xlsx]

## Sheet: DE_Fig 2
Data Extended Figure 2	Relative Fluc activity	Control	RNA (WT)	RNA (Oxmir399)				Tukey's multiple comparisons test	Mean Diff,	95,00% CI of diff,	Significant?	Summary	Adjusted P Value
		1.05032	0.751078	0.643985				Control vs. RNA (WT)	0.2904	0,1809 to 0,3999	Yes	****	<0,0001
		0.911614	0.721074	0.66771				Control vs. RNA (Oxmir399)	0.4246	0,3151 to 0,5341	Yes	****	<0,0001
		0.977238	0.737549	0.533162				RNA (WT) vs. RNA (Oxmir399)	0.1341	0,02466 to 0,2436	Yes	*	0.0171
		0.968554	0.658266	0.54748
		1.09227	0.679844	0.484736
