# Supplementary material for: Exogenous miRNAs induce post-transcriptional gene silencing in plants
Source: Nat Plants. 2021 Oct 14;7(10):1379–88. doi: 10.1038/s41477-021-01005-w (PMC8516643; doi:10.1038/s41477-021-01005-w)
Supplement: Source Data Extended Data Fig. 5 — Graph data and single P values. [file 41477_2021_1005_MOESM14_ESM.xlsx]

## Sheet: ED_Fig 5a
Extended Data Figure 5a	Relative Fluc activity	Col-0	ago1-27	rdr6-15	rdr2-1			Tukey's multiple comparisons test	Mean Diff,	95,00% CI of diff,	Significant?	Summary	Adjusted P Value
		0.976038	3.1559	1.70497	1.614			Col-0 vs. ago1-27	-2.262	-2,754 to -1,77	Yes	****	<0,0001
		1.04355	2.91945	1.47268	1.78875			Col-0 vs. rdr6-15	-0.6471	-1,139 to -0,155	Yes	**	0.0098
		1.11483	3.79554	1.97331	1.68407			Col-0 vs. rdr2-1	-0.6738	-1,166 to -0,1817	Yes	**	0.0074
		0.865582	3.17755	1.43757	1.60846			ago1-27 vs. rdr6-15	1.615	1,123 to 2,107	Yes	****	<0,0001
								ago1-27 vs. rdr2-1	1.588	1,096 to 2,08	Yes	****	<0,0001
								rdr6-15 vs. rdr2-1	-0.02669	-0,5188 to 0,4654	No	ns	0.9984

## Sheet: ED_Fig 5b
Extended Data Figure 5b	Relative Fluc activity	Col-0	ago1-27	rdr6-15	rdr2-1			Tukey's multiple comparisons test	Mean Diff,	95,00% CI of diff,	Significant?	Summary	Adjusted P Value
		0.840824	2.66993	1.50996	1.05344			Col-0 vs. ago1-27	-1.389	-2,119 to -0,6591	Yes	***	0.0003
		1.09859	3.29094	0.889043	1.92993			Col-0 vs. rdr6-15	-0.2531	-0,983 to 0,4767	No	ns	0.7558
		1.14064	2.15611	1.18264	1.11582			Col-0 vs. rdr2-1	-0.5207	-1,25 to 0,2092	No	ns	0.2145
		0.87631	2.01586	1.38218	2.09308			ago1-27 vs. rdr6-15	1.136	0,406 to 1,866	Yes	**	0.002
		1.04363	1.81191	1.30186	1.41104			ago1-27 vs. rdr2-1	0.8683	0,1385 to 1,598	Yes	*	0.0172
								rdr6-15 vs. rdr2-1	-0.2675	-0,9973 to 0,4623	No	ns	0.7241
