# Supplementary material for: Exogenous miRNAs induce post-transcriptional gene silencing in plants
Source: Nat Plants. 2021 Oct 14;7(10):1379–88. doi: 10.1038/s41477-021-01005-w (PMC8516643; doi:10.1038/s41477-021-01005-w)
Supplement: Source Data Extended Data Fig. 6 — Graph data and single P values. [file 41477_2021_1005_MOESM15_ESM.xlsx]

## Sheet: ED_Fig 6a
Data Extended Figure 6a	ds-miR156 (nM)	0 nM	2 nM	0.2 nM	0.02 nM				Tukey's multiple comparisons test	Mean Diff,	95,00% CI of diff,	Significant?	Summary	Adjusted P Value
		0.884118	0.708992	0.508373	0.367008				0 nM vs. 2 nM	0.5252	0,2912 to 0,7592	Yes	****	<0,0001
		1.08341	0.538911	0.372151	0.372504				0 nM vs. 0.2 nM	0.5105	0,2765 to 0,7445	Yes	****	<0,0001
		0.724415	0.549122	0.624183	0.431587				0 nM vs. 0.02 nM	0.5265	0,2925 to 0,7605	Yes	****	<0,0001
		1.17012	0.41007	0.38485	0.557371				2 nM vs. 0.2 nM	-0.01471	-0,2487 to 0,2193	No	ns	0.998
		0.919768	0.348137	0.637971	0.497684				2 nM vs. 0.02 nM	0.0013	-0,2327 to 0,2353	No	ns	>0,9999
		1.21816	0.293719	0.409688	0.614999				0.2 nM vs. 0.02 nM	0.01601	-0,218 to 0,25	No	ns	0.9974

## Sheet: ED_Fig 6b
Data Extended Figure 6b	Col-0	Control	Feeding
		0.869051	0.752302
		0.954158	0.880484
		1.11832	0.926145
		0.985387	0.814682
		1.07308	0.68673
Data Extended Figure 6b	ago1-27	Control	Feeding
		0.922536	1.18044
		1.27442	0.778493
		0.992119	1.09783
		0.810926	0.944398
		0.97348	0.624349
Data Extended Figure 6b	rdr6-15	Control	Feeding
		1.05488	0.646226
		0.887672	0.768443
		0.73134	0.7959
		1.17346	0.998873
		1.15265	0.703063
Data Extended Figure 6b	rdr2-1	Control	Feeding
		1.12428	0.777552
		0.876703	0.430434
		0.959844	0.713798
		0.766301	0.899914
		1.27287	0.416927
