# Supplementary material for: Exogenous miRNAs induce post-transcriptional gene silencing in plants
Source: Nat Plants. 2021 Oct 14;7(10):1379–88. doi: 10.1038/s41477-021-01005-w (PMC8516643; doi:10.1038/s41477-021-01005-w)
Supplement: Source Data Extended Data Fig. 7 — Graph data. [file 41477_2021_1005_MOESM16_ESM.xlsx]

## Sheet: ED_Fig 7
Extended Data Figure 7	Ler vs. dcl1-9	Control (Ler)	Feeding (Ler)	Control (dcl1-9)	Feeding (dcl1-9)
		1.33001	0.499255	3.00089	2.85065
		0.975163	0.544415	2.61965	2.84082
		1.28244	0.602652	3.57306	1.82425
		0.977552	0.54922	2.87368	2.17212
		0.703244	0.512894	3.23153	2.42013
		0.731593	0.78596	2.86484	2.02131
Extended Data Figure 7	Ler vs. hyl1	Control (Ler)	Feeding (Ler)	Control (hyl1)	Feeding (hyl1)
		0.927823	0.812752	2.39012	2.02614
		0.994726	0.870012	2.602	1.67911
		1.04578	0.640515	2.5364	2.19941
		0.928528	0.812587	2.43479	1.66694
		1.10314	0.781232	2.77467	2.02819
