# Supplementary material for: Exogenous miRNAs induce post-transcriptional gene silencing in plants
Source: Nat Plants. 2021 Oct 14;7(10):1379–88. doi: 10.1038/s41477-021-01005-w (PMC8516643; doi:10.1038/s41477-021-01005-w)
Supplement: Source Data Extended Data Fig. 9 — Graph data and single P values. [file 41477_2021_1005_MOESM17_ESM.xlsx]

## Sheet: ED_Fig 9a
Extended Data Figure 9a	PHO2	wild-type	line 7	line 11	line 12				Tukey's multiple comparisons test	Mean Diff,	95,00% CI of diff,	Significant?	Summary	Adjusted P Value
		1.179	2.881	3.832	2.909				wild-type vs. line 7	-1.106	-2,446 to 0,2331	No	ns	0.1251
		1.4	1.125	3.782	2.997				wild-type vs. line 11	-1.715	-3,054 to -0,3753	Yes	*	0.0102
		0.272	1.23	1.362	3.175				wild-type vs. line 12	-1.797	-3,136 to -0,4573	Yes	**	0.0071
		1.185	2.6	2.147	2.302				line 7 vs. line 11	-0.6084	-1,948 to 0,7311	No	ns	0.5763
		0.964	2.696	2.451	2.601				line 7 vs. line 12	-0.6904	-2,03 to 0,6491	No	ns	0.4745
									line 11 vs. line 12	-0.082	-1,421 to 1,257	No	ns	0.998
Extended Data Figure 9a	Fluc	wild-type	line 7	line 11	line 12				Tukey's multiple comparisons test	Mean Diff,	95,00% CI of diff,	Significant?	Summary	Adjusted P Value
		4.372	4416.15	12405.3	13224.5				wild-type vs. line 7	-6785	-12092 to -1478	Yes	*	0.0106
		0.132	5608.98	14706	10692.6				wild-type vs. line 11	-11462	-17091 to -5833	Yes	***	0.0002
		0.114	4815.68	6253.61	11108.5				wild-type vs. line 12	-12657	-17964 to -7350	Yes	****	<0,0001
		0.112	8458.13	12488.2	9224.93				line 7 vs. line 11	-4677	-10306 to 951,3	No	ns	0.1208
		0.269	10630.1		19039				line 7 vs. line 12	-5872	-11179 to -565,2	Yes	*	0.0279
									line 11 vs. line 12	-1195	-6823 to 4434	No	ns	0.9268

## Sheet: ED_Fig9b
Extended Data Figure 9b	Relative Fluc activity	wild-type	line 7	line 11	line 12				Tukey's multiple comparisons test	Mean Diff,	95,00% CI of diff,	Significant?	Summary	Adjusted P Value
		18.7624	1017.75	2784.8	1373.81				wild-type vs. line 7	-1128	-1864 to -390,9	Yes	**	0.002
		33.5791	990.567	3089.54	1416.91				wild-type vs. line 11	-2397	-3134 to -1660	Yes	****	<0,0001
		11.6711	1118.57	3065.39	2167.36				wild-type vs. line 12	-1669	-2406 to -932,5	Yes	****	<0,0001
		24.5302	1169.97	2363.05	2234.72				line 7 vs. line 11	-1269	-1972 to -566,9	Yes	***	0.0004
		27.0286	1460.24	1342.24	1189.41				line 7 vs. line 12	-541.5	-1244 to 160,9	No	ns	0.1682
			1147.26	1875.21	1771.23				line 11 vs. line 12	727.8	25,42 to 1430	Yes	*	0.0407
